# Supplementary material for: Breathing, (S)Training and the Pelvic Floor—A Basic Concept
Source: Healthcare (Basel). 2022 Jun 2;10(6):1035. doi: 10.3390/healthcare10061035 (PMC9222935; doi:10.3390/healthcare10061035)
Supplement: Supplementary file 1 [file healthcare-10-01035-s001.zip]

Archive with 3 entries (2 files):
- healthcare-1707794-supplementary/
- healthcare-1707794-supplementary/Video S1_Breathing, (s)training and the PF_2022_01_01.mp4
- healthcare-1707794-supplementary/Video S2_Breathing, (s)training and the PF_2022_01_01.mp4
